# Supplementary material for: Using cantor sets for error detection
Source: PeerJ Comput Sci. 2019 Jan 14;5:e171. doi: 10.7717/peerj-cs.171 (PMC7924470; doi:10.7717/peerj-cs.171)
Supplement: Supplemental Information 1 [file peerj-cs-05-171-s001.zip]

Archive with 8 entries (8 files):
- compressed.txt
- errordecode.m
- generate_bin_data.m
- GLS_Cantor_decode.m
- GLS_Cantor_encode.m
- main.m
- original.txt
- README.txt
