# Supplementary material for: Using cantor sets for error detection
Source: PeerJ Comput Sci. 2019 Jan 14;5:e171. doi: 10.7717/peerj-cs.171 (PMC7924470; doi:10.7717/peerj-cs.171)
Supplement: Supplemental Information 1 [file peerj-cs-05-171-s001.zip › compressed.txt]

101100001010110100111111010000110101110101010001010100001111100011010000110001001001101011011001110010111111001110110010000101001111010111100111100101101010111100001001101100011101000101110000100111010111100000110011111001110111011000010101000001000001011111110011000101100101110000000000000101001001101101001010011001100110001011101010101010101110000100001100110100110111101001010111001011110110011010100110101101001101011100101011000111010010011100010000010101001100010100111100101001000011100111011011101010000110111010010101010011110001000011011001110111010000011110110111001011101100010110111101100011001011110110000111101110000000100100100010010111110100111101001011011011101101011100010011001110100110010111100110100011111101001110100100001010001010010101000111010011110010110100110000001001000010111011110011111110100101000110001110010011110110110101101000110011001101111110011100100001000010100001010010101010100110111110111011000101110011010001101001111001111011001011011100000111110000011100000000101001101100011001100001000000011011010011110110001011010011011001111111110010100000010110100000101110000001010100010001011011010011001101110101001110110100001110111010011010111010000111111110011010110101100110100100111100110000001110111011000010110000011110111100110111001010111011101011010011101110110100101000101101001000011110000111110101011110010010011110010100011100000001011010000100000001011000111011011111011000100000011110100110001000100111100110010111111010111011111010001101001000000100110100100100110000101011111011001101000111110101111011101010101001110001000010011111000101111111000110001001011110000001011101000010100001011001111101011011100111101011001111111000000010111011001001001101110010111011010000011110001100110011101000011110100101110110000001100011010101000110101011000111111111000000001101010101000010101000101000011111101111111111110100001010100111001000001000111010110000001011001111011100101111010000100101100101001010111000101001110011010010011011101001101110111101110110101100111000010101010000011001011111110000111100010011100010010010101010010011110001100011100101011010110111010010000110101001101011000110000100110000100011001100100111000101101111010101100000000101010110101000110000101010000010110110000110001000111101010011101111100001010111011101100011010010010011100110000000010111011100010100011111100100111010001101010111110110010100100011111111100111010100111100111010011110011101010000101101011101101110100101000001010001111011100111001010111111000100011110101011011101100101011100001010101000101000000110100100010011011010110101110111011001100001011100110101100111101101011010111010100010010000001011010101110111110100011101001101011010001001001011011011001101111000100110111000001010010100100111101010000100100001011101110001001001111001111001000111001010001001000100001010000001010101111000101111010011101111011110111001010110111000101101001010011101010100010100100011000101111110111110001010111110000111101111011101100001001101001000011010111111011110101011000010100000100100010101101100000111101110011101100011100010110111101011010001110101111010010111000001111001111001100001101001001111111010011111101011010110011001000001000011111010100000111101010010011000101100100101001000000110010011111111001001101001011010110111010110010011111110101001011000010101110110100001111001100001101010000110011100000111110011100101001001000111101111000111110100011111110011101011100100000110101001000011101011111010101001000110001000011011010100011000001000011011010100011010101110100100110100010011111000010001011111001101101110110100011101111010010011100111010111011000110100001100111110010011011101110000111111001100101010010010101111000110101001011010110011111011001111011011111011010000110001011010111010110101101010110110011010001101000001100100010001101110010011110111010101011011010101001011111111001100000011101000000000010110011110111110110110000010110100001100000000110110010100111000100000101001111101110111110101010000001111101010000100010101000001011011011001011100100011101101001001100000101001101010101111010110111110100100110101110101000111011101100100000100011101100101011000010000000000101111011011111011001100111101110101010010001111011100111010001111010010111010010000001011000001111100011110011000111110000110101010011010111111010110111011001101000000110111101111101111011011000010101001001111110101110010001111011010101111011001010000110110011010100111011100010100110001111110011001111100101101101011000001110111011100000011110101100100011010001111001010101111000110010100000000101100110100110110001011010000100001001100000111100011100011000111101000000100010001001110110011000010110101100011010100100010001010000000101111110111110110000111110010110101110101111111111110011001011000110001111000001010011011011101100010100011011011001101011010111011010100100001000100111000100010010110010100110111111100001011010011110101110100110011001100011100101111110010110101110111010011110110001110011000011100111100010010100011000100010101110110010010011100101001011011110100011011001001000100010100001011001101101110000101111111001110111011110111101110100001110101001100100011010001011010100100000001101010000110010100110001010011010110100011101101001111100000010011000001100001100001101000001111000011110011101100010000011110100011011010100100101011111111011111000001101000101000101110001011011000000011000010010100111000011001000011110111010010110010110101110011111111110111
