# Supplementary material for: Using cantor sets for error detection
Source: PeerJ Comput Sci. 2019 Jan 14;5:e171. doi: 10.7717/peerj-cs.171 (PMC7924470; doi:10.7717/peerj-cs.171)
Supplement: Supplemental Information 1 [file peerj-cs-05-171-s001.zip › errordecode.m]

% Introduce errors and GLS-Cantor decode to see if we can detect the error
% Please first run 'main.m' before running this code
% 
% Nithin Nagaraj, 2018, NIAS, Bengaluru, India
% email: nithin.nagaraj@gmail.com

clear all; close all; home;

N = 10000;
p = 0.1;
H = inline('-p*log2(p)-(1-p)*log2(1-p)');

%%% To read original uncompressed from file
fid1 = fopen('original.txt','r');
y1=fscanf(fid1,'%s');
fclose(fid1);
x=zeros(1,N);
for i=1:N
    x(i) = str2num(y1(i));
end
x=x+1;
%%%

%%% To read GLS-Cantor compressed file
fid2 = fopen('compressed.txt','r');
y2=fscanf(fid2,'%s');
fclose(fid2);
M = length(y2);
Enc=zeros(1,M);
for i=1:M
    Enc(i) = str2num(y2(i));
end
%%%

err_sym=[];
Eps1 =  0.05; % This needs to be known!
Eps2 = 0;

% Single bit errors are being introduced from 51th bit to 100th bit in a loop
% and we are using GLS-Cantor decoding to see how many of these errors can
% be detected,  this can be changed
ERR_START = 51;
ERR_END = 100;

for i=ERR_START:ERR_END 

    % Inject error in compressed file
    Enc(end-i+1) = ~Enc(end-i+1);

    
ERROR_DETECT_FLAG = 0;
[Dec,ERROR_DETECT_FLAG] = GLS_Cantor_decode(Enc,p,Eps1,Eps2);

if  ERROR_DETECT_FLAG == 0
    err = max(abs(x-Dec));

    if(err==0)
        disp('correct decoding: x = Dec');
    else
        disp('WRONG...');
    end
end

err_sym = [err_sym ERROR_DETECT_FLAG];
end

fprintf(1,'\n Total trials error injected  = %d\n', ERR_END-ERR_START+1 );
fprintf(1,'\n Total trials error detected = %d\n', length(find(err_sym==1)));
fprintf(1,'\n Total trials error NOT detected = %d\n', length(find(err_sym==0)));
