# Supplementary material for: Using cantor sets for error detection
Source: PeerJ Comput Sci. 2019 Jan 14;5:e171. doi: 10.7717/peerj-cs.171 (PMC7924470; doi:10.7717/peerj-cs.171)
Supplement: Supplemental Information 1 [file peerj-cs-05-171-s001.zip › generate_bin_data.m]

function [x] = generate_bin_data(N,p)
% generates binary i.i.d data with 'N' as the number of bits with probability of 0 = p
%
% Nithin Nagaraj, 2018, NIAS, Bengaluru, India
% email: nithin.nagaraj@gmail.com

x = zeros(1,N);
XRAND = randperm(N);

x = ones(1,N);
for i=1:p*N;
    x(XRAND(i))=0;    
end
