# Supplementary material for: Using cantor sets for error detection
Source: PeerJ Comput Sci. 2019 Jan 14;5:e171. doi: 10.7717/peerj-cs.171 (PMC7924470; doi:10.7717/peerj-cs.171)
Supplement: Supplemental Information 1 [file peerj-cs-05-171-s001.zip › GLS_Cantor_decode.m]

function [Dec,ERROR_DETECT_FLAG] = GLS_Cantor_decode(Enc,p,Eps1,Eps2)
% This does the GLS-Cantor Decoding
%
% Nithin Nagaraj, 2018, NIAS, Bengaluru, India
% email: nithin.nagaraj@gmail.com

H = inline('-p*log2(p) -(1-p)*log2(1-p)');
N = 10000;

EPS1 = Eps1; 
EPS2 = 0.0; %Eps2;

% CDF
F(1) = 0+EPS1;
F(2) = (1-EPS1)*p + EPS1;   %%% CHECK THIS
F(3) = 1-EPS2;


%%%%%%%%%%%%%%%%%%%%%%%%%%%%%%%%%%%%%%%%%%%%%%%%%%%%%%%%%%%%%%%%%%%%
%%%%%%%%%%%%%%%%%%%%%%%%%%%%%%%%%%%%%%%%%%%%%%%%%%%%%%%%%%%%%%%%%%%%
% Decoder
%%%%%%%%%%%%%%%%%%%%%%%%%%%%%%%%%%%%%%%%%%%%%%%%%%%%%%%%%%%%%%%%%%%%
%%%%%%%%%%%%%%%%%%%%%%%%%%%%%%%%%%%%%%%%%%%%%%%%%%%%%%%%%%%%%%%%%%%%
ERROR_DETECT_FLAG = 0;
Dec = [];

% Minimum number of bits to read off initially for unambgiously decoding the first symbol
if (p<0.5)
K = ceil(-log2(p));
else
K = ceil(-log2(1-p));
end

K=30;  %K+16


% Get the initial condition by reading K bits from Enc array
xic = 0;
for j=1:K
    if(j<=length(Enc))
    xic = xic + Enc(j)*2^-j;
    else
    xic = xic;
    end
end

if(xic < p)
    Dec = [Dec 1];
else
    Dec = [Dec 2];    
end

% initialize [dL dU]
dL = zeros(1,N+1);
dU = dL;

dL(1) = 0;
dU(1) = 1;

        dL(2) = dL(1) + (dU(1) - dL(1))*F(Dec(1));
        dU(2) = dL(1) + (dU(1) - dL(1))*F(Dec(1) +1);
   
n=2; 

count = 0;
for i=2:N
 
   while(  ((dL(n)<0.5) & (dU(n)<0.5)) | ( (dL(n)>0.5) & (dU(n)>0.5)) )

       count = count+1;
       
       if (Enc(1)==0)
            dL(n) = 2*dL(n);
            dU(n) = 2*dU(n);
        else
            dL(n) = 2*dL(n)-1;
            dU(n) = 2*dU(n)-1;
        end
        
        Enc1 = Enc(2:end);
        Enc = Enc1;
        
        xic = 0;
        for j=1:K
            if(j<=length(Enc))
            xic = xic + Enc(j)*2^-j;
            else
            xic = xic + 0*2^-j;
            end
        end
    end

    
    % to detect error
%    if (xic < dL(n) + EPS1*(dU(n)-dL(n)))  | (xic > dL(n) + (1-EPS2)*(dU(n)-dL(n)))
    if (xic < dL(n) + EPS1*(dU(n)-dL(n))) 
        disp('error DETECTED in decoding...');
        n
          if (xic < EPS1)
                Compressed_File(n) = -1;          
          else
                Compressed_File(n) = -1;              
          end
          ERROR_DETECT_FLAG = 1;
          break;
    end
     
%        if(xic < dL(n) + p*(dU(n)-dL(n)))
        if(xic < dL(n) + (p*(1-EPS1)+EPS1)*(dU(n)-dL(n)))
            Dec = [Dec 1];
        else
            Dec = [Dec 2];    
        end

       n = i+1;
       dL(n) = dL(n-1) + (dU(n-1) - dL(n-1))*F(Dec(i)-1 +1);
       dU(n) = dL(n-1) + (dU(n-1) - dL(n-1))*F(Dec(i) +1);
 
end


[length(Enc)  H(p)*N  length(Enc)-H(p)*N];
