# Supplementary material for: Using cantor sets for error detection
Source: PeerJ Comput Sci. 2019 Jan 14;5:e171. doi: 10.7717/peerj-cs.171 (PMC7924470; doi:10.7717/peerj-cs.171)
Supplement: Supplemental Information 1 [file peerj-cs-05-171-s001.zip › GLS_Cantor_encode.m]

function Compressed_File = GLS_Cantor_encode(x,err_inject,p,Eps1,Eps2)
% This does the GLS-Cantor coding for error detection
% EPS1 need to be non-zero for this.  Keep EPS2 zero. if EPS1 is also zero,
% then it reduces to regular GLS-coding without error detection
%
% Error correction with GLS, have two forbidden words [0, EPS1] and [EPS2 1] which do not get mapped to anything
% i.i.d source, 'p' = prob. of zero is specified and AC achieves H(p)*N bits
%
% Nithin Nagaraj, 2018, NIAS, Bengaluru, India
% email: nithin.nagaraj@gmail.com


N = length(x);
ERROR_INJECT = err_inject;  % this is in percentage

EPS1 = Eps1; 
EPS2 = 0.0; %Eps2;

% find actual probability p, this will be slightly different from p1
%p = length(find(x==1))/N;
H = inline('-p*log2(p) -(1-p)*log2(1-p)');

Compressed_file_bits = H(p)*N ;

% Arith coding with renormalization
L = zeros(1,N+1);
U = L;

% Lower and Upper end of the interval
L(1) = 0;
U(1) = 1;

% CDF
F(1) = 0+EPS1;
F(2) = (1-EPS1)*p + EPS1;   %%% CHECK THIS
F(3) = 1-EPS2;

% Begin Encoding input stream 'x'
Enc = [];
for i=1:N;

    n = i+1;
    
    L(n) = L(n-1) + (U(n-1) - L(n-1))*F(x(i));
    U(n) = L(n-1) + (U(n-1) - L(n-1))*F(x(i)+1);
    
    while( ( ((L(n)<0.5) & (U(n)<0.5)) | ( (L(n)>0.5) & (U(n)>0.5)) ) )
        
        if ((L(n)<0.5) & (U(n)<0.5))
            L(n) = 2*L(n);
            U(n) = 2*U(n);
            Enc = [Enc 0];
        else
            L(n) = 2*L(n)-1;
            U(n) = 2*U(n)-1;
            Enc = [Enc 1];
        end
    end
    
end

% After all the symbols are done, we have to write out the final tag
    if(  ((L(n)<0.5) & (U(n)<0.5)) | ( (L(n)>0.5) & (U(n)>0.5)) )
            xic = (L(n)+U(n))/2;
            Y = Fr_dec2bin(xic);
            Y1 = Y(3:end);
            
            for k=1:length(Y1);
            Enc = [Enc str2num(Y1(k))]    
            end
    else
        Enc = [Enc 1]; %if 0.5 belongs in the interval then write out its binary expansion which is 0.1
    end

   
    
% Compressed file is stored, can write out to file if desired
Compressed_File = Enc;


%%%%%%%%%%%%%%%%%%%%%%%%%%%%%%%%%%%%%%%%%%%%%%%%%%%%%%%%%%%%%%%%%%%%
%%%%%%%%%%%%%%%%%%%%%%%%%%%%%%%%%%%%%%%%%%%%%%%%%%%%%%%%%%%%%%%%%%%%
% % % NUM_ERROR_INJECT = ceil((ERROR_INJECT/100)*length(Compressed_File));
% % % [length(Compressed_File) NUM_ERROR_INJECT] 
% % % ERROR_LOC = randperm(floor(length(Compressed_File)/2));
% % % if NUM_ERROR_INJECT>0
% % %     for ii = 1:NUM_ERROR_INJECT
% % %     Enc(ERROR_LOC(end-ii)) = ~Enc(ERROR_LOC(end-ii));
% % %     end
% % % end
%Enc(end-10) =~ Enc(end-10);
%%%%%%%%%%%%%%%%%%%%%%%%%%%%%%%%%%%%%%%%%%%%%%%%%%%%%%%%%%%%%%%%%%%%


% Compressed file WITH ERRORS is stored, can write out to file if desired
Compressed_File = Enc;


%%%%%%%%%%%%%%%%%%%%%%%%%%%%%%%%%%%%%%%%%%%%%%%%%%%%%%%%%%%%%%%%%%%%
%%%%%%%%%%%%%%%%%%%%%%%%%%%%%%%%%%%%%%%%%%%%%%%%%%%%%%%%%%%%%%%%%%%%
% Decoder
%%%%%%%%%%%%%%%%%%%%%%%%%%%%%%%%%%%%%%%%%%%%%%%%%%%%%%%%%%%%%%%%%%%%
%%%%%%%%%%%%%%%%%%%%%%%%%%%%%%%%%%%%%%%%%%%%%%%%%%%%%%%%%%%%%%%%%%%%
ERROR_DETECT_FLAG = 0;
Dec = [];

% Minimum number of bits to read off initially for unambgiously decoding the first symbol
if (p<0.5)
K = ceil(-log2(p));
else
K = ceil(-log2(1-p));
end

K=30;  %K+16


% Get the initial condition by reading K bits from Enc array
xic = 0;
for j=1:K
    if(j<=length(Enc))
    xic = xic + Enc(j)*2^-j;
    else
    xic = xic;
    end
end

if(xic < p)
    Dec = [Dec 1];
else
    Dec = [Dec 2];    
end

% initialize [dL dU]
dL = zeros(1,N+1);
dU = dL;

dL(1) = 0;
dU(1) = 1;

        dL(2) = dL(1) + (dU(1) - dL(1))*F(Dec(1));
        dU(2) = dL(1) + (dU(1) - dL(1))*F(Dec(1) +1);
   
n=2; 

count = 0;
for i=2:N
 
   while(  ((dL(n)<0.5) & (dU(n)<0.5)) | ( (dL(n)>0.5) & (dU(n)>0.5)) )

       count = count+1;
       
       if (Enc(1)==0)
            dL(n) = 2*dL(n);
            dU(n) = 2*dU(n);
        else
            dL(n) = 2*dL(n)-1;
            dU(n) = 2*dU(n)-1;
        end
        
        Enc1 = Enc(2:end);
        Enc = Enc1;
        
        xic = 0;
        for j=1:K
            if(j<=length(Enc))
            xic = xic + Enc(j)*2^-j;
            else
            xic = xic + 0*2^-j;
            end
        end
    end

    
    % to detect error
%    if (xic < dL(n) + EPS1*(dU(n)-dL(n)))  | (xic > dL(n) + (1-EPS2)*(dU(n)-dL(n)))
    if (xic < dL(n) + EPS1*(dU(n)-dL(n))) 
        disp('error DETECTED in decoding...');
        n
          if (xic < EPS1)
                Compressed_File(n) = -1;          
          else
                Compressed_File(n) = -1;              
          end
          ERROR_DETECT_FLAG = 1;
          break;
    end
     
%        if(xic < dL(n) + p*(dU(n)-dL(n)))
        if(xic < dL(n) + (p*(1-EPS1)+EPS1)*(dU(n)-dL(n)))
            Dec = [Dec 1];
        else
            Dec = [Dec 2];    
        end

       n = i+1;
       dL(n) = dL(n-1) + (dU(n-1) - dL(n-1))*F(Dec(i)-1 +1);
       dU(n) = dL(n-1) + (dU(n-1) - dL(n-1))*F(Dec(i) +1);
 
end

if  ERROR_DETECT_FLAG == 0
    err = max(abs(x-Dec));

    if(err==0)
        disp('Checking, and yes, correct decoding: x = Dec');
    else
        disp('Checking, and no, WRONG...');
    end
end

[length(Compressed_File)  H(p)*N  length(Compressed_File)-H(p)*N];
