# Supplementary material for: Using cantor sets for error detection
Source: PeerJ Comput Sci. 2019 Jan 14;5:e171. doi: 10.7717/peerj-cs.171 (PMC7924470; doi:10.7717/peerj-cs.171)
Supplement: Supplemental Information 1 [file peerj-cs-05-171-s001.zip › main.m]

% Main program for GLS-Cantor coding with error detection capability
% This program generates a random binary i.i.d bitstream, saves it to a
% file and then compresses it using GLS-Cantor algorithm. 
%
% Run this first and then follow this with 'errordecode.m'
%
% Nithin Nagaraj, 2018, NIAS, Bengaluru, India
% email: nithin.nagaraj@gmail.com

clear all; close all; home;

N = 10000; % length of input binary file
p = 0.1;  % probability of '0' 
H = inline('-p*log2(p)-(1-p)*log2(1-p)');

% 
% Generate binary iid data
x = generate_bin_data(N,p);
% Save it into a file
fid = fopen('original.txt','w');
for i=1:N
fprintf(fid,'%s',num2str(x(i)));
end
fclose(fid);
%

%%% To read from file
%fid = fopen('original.txt','r');
%y=fscanf(fid,'%s');
%fclose(fid);
%x=zeros(1,N);
%for i=1:N;
%    x(i) = str2num(y(i));
%end

%%% GLS-Coding with Cantor set for error detection
x=x+1;
Eps1 = 0.05;  % can take values 0.001, 0.01, 0.05
err_inject = 0;  % this is in PERCENTAGE of compressed file
                 % can take values 0, 1, 5, 10, 30 
                 % Ignore this parameter for now

GLSCantor_Compressed_File = GLS_Cantor_encode(x,err_inject,p,Eps1,0);
x=x-1;

GLSCantor_Num_Bits = length(GLSCantor_Compressed_File);
['N' '    ' 'H(p)*N' '    ' 'Number of bits for GLS-Cantor coding' '    ' 'Redundancy added']
[ N           H(p)*N                 GLSCantor_Num_Bits                  GLSCantor_Num_Bits-H(p)*N]


% Fractal dimension of the Cantor set (=rate of code)
Redundancy = -log2(1-Eps1);
fprintf(1,'\n Predicted redundancy in bits= %4.2f \n',Redundancy*N);
fprintf(1,'\n Actual redundancy in bits= %4.2f \n', GLSCantor_Num_Bits-H(p)*N);
fprintf(1,'\n Rate of the code = %4.4f \n', H(p)*N/GLSCantor_Num_Bits);
fprintf(1,'\n Fractal dimension of Cantor set used for Error Detection = %2.4f\n', H(p)/(H(p)-log2(1-Eps1))  );


%%% Save GLS-Cantor compressed file
fid = fopen('compressed.txt','w');
for i=1:GLSCantor_Num_Bits
fprintf(fid,'%s',num2str(GLSCantor_Compressed_File(i)));
end
fclose(fid);

% Now introduce errors and see if we can detect them
% errordecode
