# Supplementary material for: Using cantor sets for error detection
Source: PeerJ Comput Sci. 2019 Jan 14;5:e171. doi: 10.7717/peerj-cs.171 (PMC7924470; doi:10.7717/peerj-cs.171)
Supplement: Supplemental Information 1 [file peerj-cs-05-171-s001.zip › original.txt]

1111111010111110110111111011111111111110111111111110111111111110110111111111111111101111111111111111101101111110111111111110111111111101011111111111111111111110111111110110111111111110111111010111111111111111111001111111111111111111111011101110011111111011111111111111111111101111011111110111111011111111111111111111101111111101111110111111011111111111001111111111011111011111111101011111111110111101111111111111011111010111111101111111111111111101101101111111111111111111001111111101111111111111111111111111111111011011111111111011111111011111110101111101111111100110110111011111110101101111111111111110111111111111111111111111111111111111111111111111111111011111111111111011111111111111111101111111110111111111111111111111111011111111010111111111011101111101111111111010111111111111111111111111111110111111111111111010111111111111011110011111111111110111111110111111111111111111111110111111111111111111111111111101111011110101111111111111111111111111111101111111111101111011111111111111101111111001011111111111111111111111111011111111100111111111111111111111011111111111111111111111111001111111111111111011111100011110111111111101111111011111111111111111101011111111111111001111111110111111111111111111011111111111111111111111111011111110111111011111111110111110111111011110110111111111111111111111111111111111111111111011111111111111111111111001110111011111111101111111111111011110111111111011110111111111111100111111110101111110111111111111111111111111110110111111011111101111000111011111110101110111111111111111111110111111111111111111111111111111111111101111111111111111011111011110111101111011111110111111111011111111111111111111110101111110111011111111111111111110111111111111111101111011111111111111111111111101101101111111011110111111110110111111110111111111111110011111111111101111111111111111111111111101111111101111111111111111101111111111110111111111111111111111111111111111011111001111111111111110000111110011111111111111011111111111101111111110101111111111111111111110111111111111110111111111101110111111111111111111111011111111111011111111111111111111111111111101111111111111111111111111111101111111111111001111111011111111111111111111111111111111111111111111101111111111111111111110111111011111111011111110111101111111111011111111111111111110111111111111111111101110111111101111110111111111100111111111101111110111111111111111111111111111111111111111101101111111101111111110110111111111110110011111111101111100111010111111111101111111111111111101110111111101111111011111111111111111111110111111111101111011111111011111001111101011111111111111111011111111111111111111010111111111111111111111111101110111111110111111111111111111111110111111111111011111110111111111111011110111101111111111111111101111111111111111011111110111111111111011101111101111111011111011110111111111111111111101111111111111111101011111111101111011110111111111110111111111111110111111111101111111111110111101111111111111111111111011111111011010011011111111111111011111110011111101111110011111111111111111111111111111111011111111011111111111111111111111111111111111111111111110011111101011111111011011111111111100111111111011101111111111111111111111111011011111111011111011111111101101111111110011110111111111111111111111111111111001111111111101111111011111111111111111111011111111111101111111111111111011111111111111111110111111101111101111101111111111111111111111111110111011111011011111111111101111111111101111111111011111111111111111111111101110111111111111111011111111111111111111111110111111101111111111111111111111011111011101111111111111101110111111111111111111110110111111111111101111111111111110101111111111111111111111011111110011111110111111111101001111011111100111111111111111111011111110111111111111111111111111111111101110010111111110011111111111111101111111111111111111111111001111110111111101110111111110111111111111101011111010111111111111111111101111111111111111111101111011111111111110011011111111111111111111111011111111111111111111111111110111111111111111110111101111110111111111111110111111111111111110011111110110111111111110111111001111111111011111110111100011111111111111111111111111011110111001111111101111011111111111111111101111111111111110111111111011111111111111111111111111101001111110111111111011111110011111111111111111111110011111111111111111111111100111101111111111011111111111111111111111111111111111111111111101111111111111110111111101111110011111101111111111111011111111111111111111111111111111111111111111111111011111111111111111011111111111111111111111111111111111111111111111110111111111111111010111011111111111011111111111111111110101101011111111111101111111101110111111011111111111110111110111111111111111111111111011111101111100110111011111011110111111111111110111101111111111110111111111111111111111111111111101111111111111111111111110011111011111111111110101111111111101111111110111111110111111111111110111111100111111111111110111111111111111111101011111011111111111111111111111111111011011111111110111111111011111111111111101111011111111111111101111110110111111111011111111111111111111111110111111111110101101111111111111111111111111111101111111110111111111111111111111011111110111111111111111111111101111111111111101110111111111111111111010011101111111010111101101111111111111111111110011111111111111110111111101011111110111111111111111011111111111110111101011111111111111111111101101111111110111111111111111111011111111111111110110111111111111111101111111011101110110111111111111110111111111111011111111100111101110101111010100101111111111111111111111111111111110111011111111111101111111111111111001111111111111101101101101111111111001111111101111111111111111111111101111111111111111111011111011111111011111111111111111111111111101111101111111111111111111101111111111110111111011111111111111111111111111101111111111111111111111111111111111111111111111111111101101111111101101111111111110011111111011111001111111111011111111111011111111101011111111011111111111111111111111111101111111111111111111111110111101111111101111111111011111111111111111011110011111111111111111111111111110101111111111111111111111111111111001100111110111111111011111011111011111111110111110111111101011111111011111110111111111111110011111110111111111111111111111111011111011111111011110111111111111110110111011111110101111011111111111111110111111111111001111111101111110111011111110111111111101111111101111111111111011111111111111111111111101111111111111101011111111101111111111111011110101111111111111111111101111111111111110111111111111111111101101011110101011111111100111101111111110111011111111111111111111110111110111111011111111111111111111011111111111111111111111111111111111111111111101111111111111111111111011011111111111111101111111000111111101110111101111111111111111111111111111110111111111011111110111111111011111111111111111111111111111011111111111101111111101111111110111111111111111110111110111111110111111111111111111111111111111111011111111111111111111110111111111111111111101111111111111111111111111111111111111111111111110111111111111111111111111011101110111111110111111110101111101111111111111011010011101111111011101111011111111111111011111111110111111111111111111111011111111011111111111011110111111111111111111111001111110110111010111110111111111111111010111111111010111010111111111111111111101110111111111111011101111111111111111111111111111110111111111111011001111101111111111111111111111111111111111111011011011111111111110111111111111111111111111011011111110111111111111111111111111101101111111111111110101101110111011111111011111111110111110111011111011111011111111111111111111011111110111111111111111111111111110111111001111111111110111111111111110101111101111111111111111111111111111111011111111111101111110111111111011110111111111111111111011111011101111111100101101110110111011101111111111111111111111110011111111111100110110101111110101111111111111111111111111110111111101011111111111111111111111111101111111111111111111111011111111111111111111111111111111010111011111111110111111111111111011111111111111111111111111111111111010101111111111111111101111111111011111011111111111101011111111111111111111111111111111111111111101111111101111111111111111111111111111111111010111101111111111111110111111011111111101011111110010111101111111111101101111100111111101111111111111111101111111111111011111111101111111111111010111111111111111110111111111111001111110111101111111011101111111010110110111101111111111101111111110111110101111111111111111111111111111111111101111011111111110111111111111111111111011111111011111111011111111111111111111111101111111111111011101010010111101111111111111111111111111111111111111111111110111111111011111111111111111111101101111111111111111011110001111111111111101111111111111110001111111111101111011111011011111011101011111111101111111111111111111101111111101111111111111111111011101111111111110111011111111111111011011101111111111101111111011101100111111011111111111111111111101011101111111110110101111111111111111011111011111111111011111111111010111111111111111011111101111110111111111111111111111111111110111110111111111111101111111110111011111111011111111111111011011111110101111111111110111111111111110110111111111011111111110101111111111111111111011111111111111101011011111111011111111111111111110111111101111110111111111101111111011111111101111111111101011111111111111101011111111111111111111111111111111111111111111110111111101101010111111111111110111111111101101111111111110101111110111111101111111011111111100111101111111011111111101111011111111101011111111111101111111111111011100111111111111111111110111111011011111101111111111111111111111111111111111111111111101111110011111111111111111111111111111101101110101111111111111111111011111111111010111110110011111111111111111111111110111111101111111111110101111111110111111111111111101101111011111111101111111111111111111111111111111110111111011011111111011110111111111111111111111111011111111111111101111110111111111111111111111111111011111010101111111101111101111110100010101110011111111111011111111111111111111111111011111111111101111111111110111111111110111111110010111
