# Supplementary material for: Using cantor sets for error detection
Source: PeerJ Comput Sci. 2019 Jan 14;5:e171. doi: 10.7717/peerj-cs.171 (PMC7924470; doi:10.7717/peerj-cs.171)
Supplement: Supplemental Information 1 [file peerj-cs-05-171-s001.zip › README.txt]

This is the accompanying MATLAB code for the manuscript titled  "Using Cantor Sets for Error Detection" by
Nithin Nagaraj
National Institute of Advanced Studies,
Indian Institute of Science Campus, Bengaluru, INDIA

Brief Description:
-----------------------
1. README.txt: This file
2. main.m:  This is the main MATLAB program that needs to be run
3. errordecode.m: This needs to be run after main.m
3. GLS_Cantor_encode.m: Subroutine which performs GLS-Cantor coding
4. GLS_Cantor_decode.m: Subroutine which performs GLS-Cantor decoding
5. generate_bin_data.m: Subroutinie that generates binary iid data


When main.m is run, two additional files 'original.txt' and 'compressed.txt' are created.

Only main.m and errordecode.m needs to be run. 
